# Supplementary material for: Vitamin B Complex and Experimental Autoimmune Encephalomyelitis –Attenuation of the Clinical Signs and Gut Microbiota Dysbiosis
Source: Nutrients. 2022 Mar 17;14(6):1273. doi: 10.3390/nu14061273 (PMC8955508; doi:10.3390/nu14061273)
Supplement: Supplementary file 1 [file nutrients-14-01273-s001.zip]

Archive with 1 entries (1 files):
- nutrients-1612887-supplementary.pdf
